# Supplementary material for: 3D reconstruction of the cerebellar germinal layer reveals tunneling connections between developing granule cells
Source: Sci Adv. 2023 Apr 5;9(14):eadf3471. doi: 10.1126/sciadv.adf3471 (PMC10075961; doi:10.1126/sciadv.adf3471)
Supplement: Supplementary file 2 — Movies S1 and S2 [file sciadv.adf3471_movies_s1_and_s2.zip]

Archive with 2 entries (2 files):
- adf3471_Movie_S1.mp4
- adf3471_Movie_S2.mp4
